# Supplementary material for: Does Health Literacy Mediate Sociodemographic and Economic Inequalities in Fruit and Vegetable Intake? An Analysis of Slovenian National HLS19 Survey Data
Source: Foods. 2025 Jan 24;14(3):378. doi: 10.3390/foods14030378 (PMC11817291; doi:10.3390/foods14030378)
Supplement: Supplementary file 1 [file foods-14-00378-s001.zip]

Archive with 1 entries (1 files):
- foods-3386149-supplementary.pdf
